# Supplementary material for: Transcriptome Analysis by Illumina High-Throughout Paired-End Sequencing Reveals the Complexity of Differential Gene Expression during In Vitro Plantlet Growth and Flowering in Amaranthus tricolor L
Source: PLoS One. 2014 Jun 25;9(6):e100919. doi: 10.1371/journal.pone.0100919 (PMC4071066; doi:10.1371/journal.pone.0100919)
Supplement: File S1 — KEGG classifications of genes expressed during Am. tricolor in vitro plantlet growth and flowering. (XLS). [file pone.0100919.s001.xls]

## Sheet: Sheet1
File S1 KEGG classifications of genes expressed during Am. tricolor in vitro plantlet growth and flowering
KEGG pathway	count		KEGG pathway	count
[PATH:ko05416]	39		[BR:ko04812]	146
[PATH:ko05414]	15		[BR:ko04516]	9
[PATH:ko05412]	9		[BR:ko04515]	6
[PATH:ko05410]	13		[BR:ko04131]	32
[PATH:ko05340]	8		[BR:ko04121]	437
[PATH:ko05332]	17		[BR:ko04091]	12
[PATH:ko05330]	23		[BR:ko04090]	53
[PATH:ko05322]	67		[BR:ko04052]	94
[PATH:ko05320]	17		[BR:ko04050]	7
[PATH:ko05310]	12		[BR:ko04040]	34
[PATH:ko05223]	21		[BR:ko04031]	95
[PATH:ko05222]	46		[BR:ko04030]	32
[PATH:ko05221]	27		[BR:ko03400]	423
[PATH:ko05220]	37		[BR:ko03110]	179
[PATH:ko05219]	7		[BR:ko03051]	117
[PATH:ko05218]	24		[BR:ko03041]	353
[PATH:ko05217]	6		[BR:ko03036]	542
[PATH:ko05216]	8		[BR:ko03032]	299
[PATH:ko05215]	64		[BR:ko03012]	98
[PATH:ko05214]	41		[BR:ko03011]	219
[PATH:ko05213]	26		[BR:ko03000]	188
[PATH:ko05212]	33		[BR:ko02044]	35
[PATH:ko05211]	34		[BR:ko02022]	6
[PATH:ko05210]	45		[BR:ko02000]	121
[PATH:ko05200]	121		[BR:ko01020]	5
[PATH:ko05160]	59		[BR:ko01006]	33
[PATH:ko05150]	3		[BR:ko01004]	97
[PATH:ko05146]	25		[BR:ko01003]	179
[PATH:ko05145]	62		[BR:ko01002]	304
[PATH:ko05144]	17		[BR:ko01001]	354
[PATH:ko05142]	23		[BR:ko00199]	8
[PATH:ko05140]	19		[BR:ko00194]	41
[PATH:ko05131]	49
[PATH:ko05130]	23
[PATH:ko05120]	27
[PATH:ko05110]	31
[PATH:ko05100]	54
[PATH:ko05020]	11
[PATH:ko05016]	119
[PATH:ko05014]	30
[PATH:ko05012]	102
[PATH:ko05010]	122
[PATH:ko04974]	1
[PATH:ko04973]	23
[PATH:ko04972]	11
[PATH:ko04971]	16
[PATH:ko04970]	25
[PATH:ko04966]	78
[PATH:ko04964]	1
[PATH:ko04962]	23
[PATH:ko04960]	3
[PATH:ko04950]	4
[PATH:ko04940]	22
[PATH:ko04930]	29
[PATH:ko04920]	42
[PATH:ko04916]	24
[PATH:ko04914]	65
[PATH:ko04912]	42
[PATH:ko04910]	90
[PATH:ko04810]	76
[PATH:ko04745]	30
[PATH:ko04744]	16
[PATH:ko04742]	2
[PATH:ko04740]	20
[PATH:ko04730]	14
[PATH:ko04722]	61
[PATH:ko04720]	29
[PATH:ko04712]	196
[PATH:ko04711]	6
[PATH:ko04710]	18
[PATH:ko04672]	6
[PATH:ko04670]	24
[PATH:ko04666]	81
[PATH:ko04664]	40
[PATH:ko04662]	37
[PATH:ko04660]	48
[PATH:ko04650]	35
[PATH:ko04640]	7
[PATH:ko04630]	31
[PATH:ko04626]	133
[PATH:ko04623]	23
[PATH:ko04622]	26
[PATH:ko04621]	33
[PATH:ko04620]	37
[PATH:ko04614]	4
[PATH:ko04612]	34
[PATH:ko04610]	3
[PATH:ko04540]	10
[PATH:ko04530]	48
[PATH:ko04520]	21
[PATH:ko04514]	6
[PATH:ko04512]	3
[PATH:ko04510]	59
[PATH:ko04370]	29
[PATH:ko04360]	24
[PATH:ko04350]	65
[PATH:ko04340]	6
[PATH:ko04330]	19
[PATH:ko04320]	3
[PATH:ko04310]	36
[PATH:ko04270]	39
[PATH:ko04260]	42
[PATH:ko04210]	51
[PATH:ko04150]	36
[PATH:ko04146]	114
[PATH:ko04145]	67
[PATH:ko04144]	147
[PATH:ko04142]	81
[PATH:ko04141]	235
[PATH:ko04140]	37
[PATH:ko04130]	43
[PATH:ko04122]	24
[PATH:ko04120]	259
[PATH:ko04115]	57
[PATH:ko04114]	81
[PATH:ko04113]	145
[PATH:ko04112]	25
[PATH:ko04111]	159
[PATH:ko04110]	165
[PATH:ko04080]	19
[PATH:ko04070]	75
[PATH:ko04062]	43
[PATH:ko04060]	114
[PATH:ko04020]	55
[PATH:ko04013]	6
[PATH:ko04012]	33
[PATH:ko04011]	26
[PATH:ko04010]	93
[PATH:ko03450]	21
[PATH:ko03440]	112
[PATH:ko03430]	115
[PATH:ko03420]	176
[PATH:ko03410]	111
[PATH:ko03320]	16
[PATH:ko03070]	18
[PATH:ko03060]	47
[PATH:ko03050]	76
[PATH:ko03040]	265
[PATH:ko03030]	149
[PATH:ko03022]	44
[PATH:ko03020]	48
[PATH:ko03018]	93
[PATH:ko03013]	205
[PATH:ko03010]	233
[PATH:ko02020]	6
[PATH:ko02010]	19
[PATH:ko01055]	7
[PATH:ko01053]	4
[PATH:ko01051]	2
[PATH:ko01040]	23
[PATH:ko00983]	22
[PATH:ko00982]	31
[PATH:ko00980]	27
[PATH:ko00970]	51
[PATH:ko00966]	3
[PATH:ko00965]	2
[PATH:ko00960]	19
[PATH:ko00950]	26
[PATH:ko00941]	14
[PATH:ko00940]	38
[PATH:ko00930]	3
[PATH:ko00920]	25
[PATH:ko00910]	43
[PATH:ko00908]	20
[PATH:ko00906]	26
[PATH:ko00904]	1
[PATH:ko00903]	10
[PATH:ko00902]	1
[PATH:ko00901]	2
[PATH:ko00900]	24
[PATH:ko00860]	37
[PATH:ko00830]	29
[PATH:ko00790]	17
[PATH:ko00785]	10
[PATH:ko00780]	7
[PATH:ko00770]	27
[PATH:ko00760]	20
[PATH:ko00750]	8
[PATH:ko00740]	23
[PATH:ko00730]	10
[PATH:ko00720]	24
[PATH:ko00710]	60
[PATH:ko00680]	38
[PATH:ko00670]	24
[PATH:ko00660]	1
[PATH:ko00650]	36
[PATH:ko00643]	8
[PATH:ko00642]	5
[PATH:ko00640]	16
[PATH:ko00633]	8
[PATH:ko00630]	20
[PATH:ko00627]	27
[PATH:ko00626]	18
[PATH:ko00625]	23
[PATH:ko00624]	12
[PATH:ko00623]	1
[PATH:ko00620]	41
[PATH:ko00604]	4
[PATH:ko00603]	8
[PATH:ko00601]	3
[PATH:ko00600]	22
[PATH:ko00592]	47
[PATH:ko00591]	17
[PATH:ko00590]	9
[PATH:ko00565]	30
[PATH:ko00564]	98
[PATH:ko00563]	49
[PATH:ko00562]	62
[PATH:ko00561]	64
[PATH:ko00534]	14
[PATH:ko00532]	9
[PATH:ko00531]	8
[PATH:ko00524]	9
[PATH:ko00523]	7
[PATH:ko00521]	15
[PATH:ko00520]	140
[PATH:ko00514]	23
[PATH:ko00513]	15
[PATH:ko00511]	14
[PATH:ko00510]	79
[PATH:ko00500]	91
[PATH:ko00480]	64
[PATH:ko00460]	14
[PATH:ko00450]	28
[PATH:ko00440]	5
[PATH:ko00430]	5
[PATH:ko00410]	33
[PATH:ko00401]	5
[PATH:ko00400]	41
[PATH:ko00380]	60
[PATH:ko00364]	1
[PATH:ko00363]	7
[PATH:ko00362]	16
[PATH:ko00361]	1
[PATH:ko00360]	39
[PATH:ko00350]	69
[PATH:ko00340]	41
[PATH:ko00330]	101
[PATH:ko00310]	22
[PATH:ko00300]	10
[PATH:ko00290]	18
[PATH:ko00281]	20
[PATH:ko00280]	48
[PATH:ko00270]	74
[PATH:ko00260]	37
[PATH:ko00250]	83
[PATH:ko00240]	204
[PATH:ko00232]	17
[PATH:ko00230]	246
[PATH:ko00195]	41
[PATH:ko00190]	99
[PATH:ko00140]	4
[PATH:ko00130]	20
[PATH:ko00120]	2
[PATH:ko00100]	39
[PATH:ko00072]	11
[PATH:ko00071]	51
[PATH:ko00062]	11
[PATH:ko00061]	41
[PATH:ko00053]	27
[PATH:ko00052]	141
[PATH:ko00051]	48
[PATH:ko00040]	22
[PATH:ko00030]	32
[PATH:ko00020]	58
[PATH:ko00010]	65
