# Supplementary material for: Transcriptome Analysis by Illumina High-Throughout Paired-End Sequencing Reveals the Complexity of Differential Gene Expression during In Vitro Plantlet Growth and Flowering in Amaranthus tricolor L
Source: PLoS One. 2014 Jun 25;9(6):e100919. doi: 10.1371/journal.pone.0100919 (PMC4071066; doi:10.1371/journal.pone.0100919)
Supplement: File S2 — qRT-PCR primers used to analyze candidate unigenes expressed during Am. tricolor in vitro plantlet growth and flowering. (XLS) [file pone.0100919.s002.xls]

## Sheet: Sheet1
File S2 qRT-PCR primers used to analyze candidate unigenes expressed during Am. tricolor in vitro plantlet growth and flowering
Gene names	primer sequences	product sizes(bp)	PCR efficiencies	annealing temperatures(℃)
XTH9	F:GTAGACGAAACACCAATCCG	125	1.942	58
	R:CCACCTTGTGTAGCCCAAT
LHY	F:GTGCTCTGCTTGCTGTTGTC	121	1.912	59
	R:ATGCTCCTCCTCTGTCCATC
ELF3	F:CAGTTTAGAGAACACGGGCG	163	2.034	61
	R:CCCACATAGCGACATCCTACA
PHYA	F:CATTGACTTTGAACCCGTGA	124	1.911	60
	R:TGCTGAGATTTCCACTCGG
PIF3	F:AGACGACAAACGCACCACT	155	1.96	59
	R:TCATTACAGACCGCTGAATACC
TOC1	F:CAGCCAAGAAATGACACGAA	176	1.913	60
	R:AGGAAGATGGTTGTAGTGAGGC
CCA1	F:ACCCTGAAGAAACGGATGG	154	1.965	60
	R: CGTCGGCACAAACTCCTTA
APRR5	F:TTGCTGATGGTCTGAAGGC	179	1.871	60
	R:TGCTTACTGTGTCGTGCGA
APRR1	F:CAGCCAAGAAATGACACGAA	186	1.91	59
	R:AGGAAGATGGTTGTAGTGAGGC
TIF	F:GCAGGCGGCTTTATGAGTTA	193	1.858	60
	R:AACAGCACCACCAACAGTCA
UBC2	F:AGCAAGAAAGAGGTTGATGAGG	192	1.899	59
	R:ACCGTTGGAGGTTTATTAGGG
UBC12	F:CTGTTTCACCTCTTCACGCA	134	1.911	60
	R:AGTTTGCCCGACATAACCC
TOM1	F:GCTTGCCAGAAATCCAAAC	183	1.881	58
	R:AGAAGTTCCTCATCCGTGGT
COP1	F:CAGGTTTGGCTGTGATGAGA	199	1.885	60
	R:GCGGCTGTAACGAGTAAAGG
CUL1	F:GACAGACTTGACATTGGCGA	172	2.07	60
	R:CAACACACCTTACCATCTCAGC
ARF	F:CCAGGACACCCAAGGTCTTA	189	1.947	60
	R:CAGGGCAAGGCTATCAGAAA
PSAN	F:GCCCATCATCAAAGCACA	194	1.939	59
	R:GTCGCCAACCTCTTCTTATCA
GLP1	F:TTTGCCCTTGCTTTCTACG	191	2.007	59
	R:TTTGCTCACTCCTGTGTCTCC
CRD1	F:TTGAGACCAACCGCACAA	198	1.885	60
	R:GCAGCCAAGATTTCCGAA
AGL8	F:CTTTGTGATGCTGATACTGCTG	179	1.919	59
	R:TTTGCCTGCTCAAGAGACC
AP1	F:AGAAGAAGGAGAGGGCAATG	135	1.923	58
	R: GGAAGTGGAGGTAGGAGGAA
MTP	F:GGAACCACCACAAATCCATC	137	1.866	60
	R:GCAATGTTTCGCCAATGTC
CKX4	F:GGTGGCATTTCTATCTTCAGC	154	1.982	58
	R:CCATTCTTGTTGTGTGGTGTAG
EF-1a	F:GGGATGCTGGTATGGTGAA	195	1.863	59
	R:ACGGGTCATTTCTTCTTCTGAG
CYP	F:TGGTGACAGTTATCCTGATTGG	188	1.933	60
	R:CCATCTTTCTCCCAGCATTC
HSP70	F:TGAGGTTGTATTGGTCGGAG	128	1.89	58
	R:CTACTGCTTCATCTGGGTTGAT
HERC1	F:TCCCAAAGAGAGTGAATGGTC	133	1.875	59
	R:GCCCAATACGCCAAATGT
